# Supplementary material for: Duration of Lactation and Maternal Risk of Metabolic Syndrome: A Systematic Review and Meta-Analysis
Source: Nutrients. 2020 Sep 5;12(9):2718. doi: 10.3390/nu12092718 (PMC7551509; doi:10.3390/nu12092718)
Supplement: Supplementary file 1 [file nutrients-12-02718-s001.zip]

Archive with 2 entries (2 files):
- Supplemental/Supplemental S1 PRISMA 2009 checklist.pdf
- Supplemental/Supplemental S2 Quality Assessment.pdf
